# Supplementary material for: The use of a patch to augment rotator cuff surgery – A survey of UK shoulder and elbow surgeons
Source: PLoS One. 2020 Apr 2;15(4):e0230235. doi: 10.1371/journal.pone.0230235 (PMC7117708; doi:10.1371/journal.pone.0230235)
Supplement: S1 Dataset — (XLSX) [file pone.0230235.s002.xlsx]

## Sheet: Full Export in Table Format
Column2	Column3	Column4	Column5	Column6	Column7	Column8	Column9	Column10	Column11	Column12	Column13	Column14	Column15	Column16	Column17	Column18	Column19	Column20	Column21	Column22	Column23	Column24	Column25	Column26	Column27	Column28	Column29	Column30	Column31	Column32	Column33
1. What is your position?	1.a. Other, please state:	2. Where do you work?	2.a. Other, please state:	3. What is your surgical practice regarding rotator cuff repair?	4. Have you used a patch to augment rotator cuff surgery?	5. How many rotator cuff operations have you performed using a patch?	6. Which patches have you used?	7. Why did you use these specific patches?	8. Please use this space to add any further comments relating to choice of patch for using to augment rotator cuff repair.	9. Your response	9.1. 50 year old, small	9.2. 60 year old, small	9.3. 70 year old, small	9.4. 80 year old, small	9.5. 50 year old, medium	9.6. 60 year old, medium	9.7. 70 year old, medium	9.8. 80 year old, medium	9.9. 50 year old, large	9.10. 60 year old, large	9.11. 70 year old, large	9.12. 80 year old, large	9.13. 50 year old, massive	9.14. 60 year old, massive	9.15. 70 year old, massive	9.16. 80 year old, massive	9.a. Please feel free to use this space to add any further comments relating to suitability of a patient for a patch augmented rotator cuff repair.	10. Would you be interested in taking part in a randomised controlled trial of patch augmented surgery? (i.e. your patients being approached to take part, and you would perform the study operations, etc.)	11. Is there anything that would make you more interested in taking part in such a study?	11.a. Yes, please give details:	12. Please feel free to use this space to comment on any aspect related to this topic or survey that you feel is important.
Consultant Shoulder Surgeon		District General Hospital,Private Hospital		All/ predominantly arthroscopic rotator cuff repair	No						No	No	Yes	No	No	Yes	Yes	No	Yes	Yes	Unsure	No	Yes	Yes	Unsure	No		Maybe	No
Consultant Shoulder Surgeon		District General Hospital		All/ predominantly arthroscopic rotator cuff repair	Yes, but not in the last 6 months	3	DCell NHS Transplant	Cheapest and returnable			No	No	No	No	No	No	No	No	Yes	Yes	Yes	No	Yes	Yes	No	No		Yes			If I enter rCt how will the extra cost be recompensed?
Consultant Shoulder Surgeon		University/ Teaching Hospital		All/ predominantly arthroscopic rotator cuff repair	No						No	No	No	No	No	No	No	No	No	No	No	No	No	No	No	No	My opinion is based on the available evidence base.....and deep suspicion of the claims made regarding the success of this technique	No	No		We have to stick to the evidence base. There certainly is a place for bess to run appropriate trials to get the necessary evidence. But I am not sure this technique is the way to go. A lot of studies show that in the over 55s cuff repair ought to be approached with caution
Consultant Shoulder Surgeon		University/ Teaching Hospital,Private Hospital		Substantial amount of both arthroscopic and open repairs	Yes, in the last 6 months	10	Graft jacket Leeds-keo (on fellowship)	Graft jacket- good support literature			No	No	No	No	No	No	No	No	Yes	Yes	No	No	Yes	Yes	No	No		Yes
Consultant Shoulder Surgeon		District General Hospital		All/ predominantly arthroscopic rotator cuff repair	Yes, in the last 6 months	8	Connexa, DCell, Graft Jacket	Availability, price, move to human tissue	i moved from porcine to human to reduce the potential risk of complications. other than that i use a patch that offers the right compromise of thickness vs handling and the price needs to be right		No	No	No	Unsure	No	No	No	Yes	Yes	Yes	Yes	Yes	Yes	Yes	Yes	Yes	i choose a patch to reinforce borderline repairs, mainly when the quality of the cuff is poor or when excursion/mobility is restricted and i can only get a single row repair with difficulty. tear size plays only a secondary role even though that's not reflected in my answers above. revision repairs are another indication.	No	Yes	Very difficult in a cash strapped dgh with limited resources and a total lack of research support	Good luck with what's undoubtedly a relevant question to be answered. All we know so far is that patches don't seem to harm but nobody knows in how far they add value.
Consultant Shoulder Surgeon		University/ Teaching Hospital,Private Hospital		All/ predominantly arthroscopic rotator cuff repair	Yes, but not in the last 6 months	1	Graftjacket	Failed cuff repair			No	No	No	No	No	No	No	No	No	No	No	No	No	No	No	No		Yes
Consultant Shoulder Surgeon		District General Hospital,University/ Teaching Hospital		All/ predominantly arthroscopic rotator cuff repair	No						No	No	No	No	No	No	No	No	Unsure	Unsure	No	No	Yes	Yes	Yes	Yes		Yes
Consultant Shoulder Surgeon		District General Hospital,University/ Teaching Hospital,Private Hospital		Substantial amount of both arthroscopic and open repairs	Yes, in the last 6 months	37	Artelon Graftjacket	Poor quality tissues, delamination, mid tendon tears and previous failed arthroscopic procedures	Personal feeling is artelon is more usable but at four years I have not seen s substantial difference in outcome		No	No	No	Yes	No	No	No	No	Yes	Yes	Yes	Yes	Yes	Yes	No	No		Yes
Other	Fellow	University/ Teaching Hospital		All/ predominantly arthroscopic rotator cuff repair	No						No	No	No	No	No	No	No	No	No	No	No	No	No	No	No	No		No	No
Consultant Shoulder Surgeon		District General Hospital		All/ predominantly arthroscopic rotator cuff repair	No						No	No	No	No	No	No	No	No	No	No	No	No	No	No	No	No		No	No
Consultant Shoulder Surgeon		Private Hospital		All/ predominantly arthroscopic rotator cuff repair	No						No	No	No	No	No	No	No	No	No	No	No	No	Yes	Yes	Unsure	No	Surely the question should be about whether or not the cuff can be re-positioned at the footprint WITHOUT tension rather than the criteria above	No	No		The study needs to include an evaluation of the tension/lack of tension in the repair (eg can the cuff be approximated easily or not, whether the patient is a smoker or not, the quality of the cuff tissue (are stitches tending to cut out) and whether or not NSAIDs are used post op since we know they inhibit cuff healing into bone.
Consultant Shoulder Surgeon		District General Hospital,Private Hospital		All/ predominantly open rotator cuff repair	No						No	No	No	No	No	No	No	No	No	No	No	No	No	No	No	No		No	No
Consultant Shoulder Surgeon		District General Hospital,Private Hospital		All/ predominantly arthroscopic rotator cuff repair	Yes, in the last 6 months	20	Conexa and graft jacket	Published evidence, ease of use.			No	No	No	No	Unsure	Unsure	Unsure	No	Yes	Yes	Yes	Unsure	Unsure	Unsure	No	No		Yes
Consultant Shoulder Surgeon		University/ Teaching Hospital		Substantial amount of both arthroscopic and open repairs	No						No	No	No	No	No	No	No	No	Yes	Yes	No	No	Yes	Yes	No	No		Yes
Consultant Shoulder Surgeon		University/ Teaching Hospital		Substantial amount of both arthroscopic and open repairs	Yes, in the last 6 months	5	Dermal allograft	Personal preference			No	No	No	No	Unsure	Yes	Yes	Unsure	Yes	Yes	Yes	Yes	Yes	Yes	Yes	Yes		Yes
Consultant Shoulder Surgeon		District General Hospital,Private Hospital		All/ predominantly arthroscopic rotator cuff repair	Yes, but not in the last 6 months	4	Graftjacket & Connexa	Younger patients with only partly reparable tears	Depends what's on shelf in hospital I work in		No	No	No	No	No	No	No	No	Yes	Yes	No	No	Yes	Yes	No	No		Maybe	No
Consultant Shoulder Surgeon		University/ Teaching Hospital		All/ predominantly arthroscopic rotator cuff repair	Yes, in the last 6 months	30	Leeds Kuff patch	Involved in arthroscopic design technique and RCT looking at cuff repair vs cuff repair plus patch.			No	No	Yes	Yes	No	Yes	Yes	Yes	No	Yes	Yes	Yes	Yes	Yes	Yes	Yes		Yes			Please call me as we have just set up an rct an this subject. Matt Ravenscroft. mattravenscroft@gmail.com
Consultant Shoulder Surgeon		District General Hospital,University/ Teaching Hospital		All/ predominantly open rotator cuff repair	Yes, in the last 6 months	5	GraftJacket	Unable to fully close defect - graft used to fill defect and add structural stability to repair			No	No	No	No	Unsure	Unsure	Unsure	Unsure	Yes	Yes	Yes	Yes	Yes	Yes	Yes	Yes	Depends on individual patient and cuff defect. If fully able to restore cuff to footprint, probably no need for patch. If under tension or still a gap after margin convergence, then patch useful	Yes			Its a good research question and I would be keen to find out the answer at some point in my consultant practice
Consultant Shoulder Surgeon		University/ Teaching Hospital		Substantial amount of both arthroscopic and open repairs	Yes, in the last 6 months	10	Arthrex	Contract already for kit and anchors			No	No	No	No	No	No	No	No	Yes	Yes	Yes	Yes	Yes	Yes	Yes	Yes	I don't use with GHJ OA III or above	Yes
Consultant Shoulder Surgeon		District General Hospital,Private Hospital		Substantial amount of both arthroscopic and open repairs	Yes, in the last 6 months	10	Graft Jacket	provides a strong construct and NICE approved			No	No	No	No	No	No	No	No	Yes	Yes	Yes	Yes	Yes	Yes	Yes	No		Yes
Consultant Shoulder Surgeon		District General Hospital		Substantial amount of both arthroscopic and open repairs	No						No	No	No	No	No	No	No	No	No	No	No	No	No	No	No	No		No	No
Consultant Shoulder Surgeon		University/ Teaching Hospital		All/ predominantly arthroscopic rotator cuff repair	Yes, in the last 6 months	31	Wright medical graft jacket NHS Dcell Arthoflex	Patients prefer human NHS is cheaper and so wanted to see efficacy	Anecdotal evidence of infection with synthetic patches		No	No	No	No	No	No	Unsure	Unsure	Yes	Yes	Yes	Unsure	Yes	Yes	Yes	Unsure	Would want to assess clinical & radiographic evidence of arthropathy and discuss other options	Yes			Have been using graft and Orthospace as options for over 2 years. Happy to engage in RCT design.
Consultant Shoulder Surgeon		University/ Teaching Hospital		All/ predominantly open rotator cuff repair	No						No	No	No	No	No	No	Yes	Yes	No	No	Yes	Yes	No	No	No	No		No	No
Consultant Shoulder Surgeon		University/ Teaching Hospital		All/ predominantly open rotator cuff repair	Yes, in the last 6 months	6	Leeds Kuff patch	Available	No comparative work to show superiority of any one		No	No	No	No	No	No	No	No	No	No	No	No	Yes	Yes	No	No	Not just massive - has to be irreparable with patch closing defect	No	Yes	Strict criteria with no compulsion to use patch in small/medium tears
Consultant Shoulder Surgeon		University/ Teaching Hospital,Private Hospital		All/ predominantly arthroscopic rotator cuff repair	Yes, in the last 6 months	4	Graft jacket Leeds patch	What was/is on shelf	Synthetics appear very stiff and stick TO EVERYTHING. they seem pain free but stiff.		Unsure	Unsure	No	No	Unsure	Unsure	No	No	Unsure	Unsure	No	No	Unsure	Unsure	No	No		Yes
Consultant Shoulder Surgeon		University/ Teaching Hospital,Private Hospital		All/ predominantly arthroscopic rotator cuff repair	Yes, in the last 6 months	30	Dermal graft patches. Mainly Dermagrapft and Graft jacket	Synthetic patches have a poor record generally in Orthopaedics. Peter Lunn showed good outcomes using Permacol.			Unsure	Unsure	Unsure	Unsure	Unsure	Unsure	Unsure	Unsure	Unsure	Unsure	Unsure	Unsure	Unsure	Unsure	Unsure	Unsure	I don't discriminate by age	Yes			I mainly use patches for tears that are irreparable to bridge the gap.
Consultant Shoulder Surgeon		District General Hospital,Private Hospital		Substantial amount of both arthroscopic and open repairs	No						No	No	No	No	No	No	No	No	No	No	No	No	No	No	No	No		No	No
Consultant Shoulder Surgeon		District General Hospital,Private Hospital		All/ predominantly arthroscopic rotator cuff repair	Yes, but not in the last 6 months	1	Graft jacket	Published data			No	No	No	No	No	No	No	No	Yes	Yes	Yes	Yes	Yes	Yes	Yes	Yes	Not if MRI Goutallier grade 4	Yes
Other	Shoulder and elbow specialist	District General Hospital,Private Hospital		All/ predominantly arthroscopic rotator cuff repair	No						No	No	No	No	No	No	No	No	No	No	No	No	No	No	No	No		No	No
Consultant Shoulder Surgeon		District General Hospital,Private Hospital		All/ predominantly arthroscopic rotator cuff repair	Yes, in the last 6 months	1	Graftjacket	word of mouth			No	No	No	No	No	No	No	No	Unsure	Unsure	No	No	Yes	Yes	No	No		No	No
Orthopaedic Trainee		University/ Teaching Hospital		All/ predominantly arthroscopic rotator cuff repair	No						No	No	No	Unsure	No	No	No	Unsure	No	No	Yes	Yes	Unsure	Unsure	Unsure	Unsure		Yes
Consultant Shoulder Surgeon		District General Hospital		All/ predominantly arthroscopic rotator cuff repair	No						No	No	No	No	No	No	No	No	Unsure	Unsure	No	No	Yes	Yes	No	No		Yes
Consultant Shoulder Surgeon		University/ Teaching Hospital		All/ predominantly arthroscopic rotator cuff repair	Yes, but not in the last 6 months	6	Graft jacket D cell	Young patients irreparable cuff without graft jacket. One patient cuff failure arround conventional TSR			No	No	No	No	No	No	No	No	No	No	No	No	Yes	Yes	No	No		Yes
Consultant Shoulder Surgeon		University/ Teaching Hospital		All/ predominantly arthroscopic rotator cuff repair	No						No	No	No	No	No	No	No	No	Unsure	Unsure	Unsure	Unsure	Unsure	Unsure	Unsure	Unsure		Yes
Consultant Shoulder Surgeon		University/ Teaching Hospital		All/ predominantly arthroscopic rotator cuff repair	No						Unsure	Unsure	Unsure	Unsure	Unsure	Unsure	Unsure	Unsure	Unsure	Unsure	Unsure	Unsure	Unsure	Unsure	Unsure	Unsure		Maybe	No
Consultant Shoulder Surgeon		University/ Teaching Hospital		Substantial amount of both arthroscopic and open repairs	Yes, in the last 6 months	10	Graftjacket	Inability to obtain a complete repair. Good published histological and clinical outcomes with low 'rejection' and infection rates.	I prefer human allograft and only use the patch to bridge a defect when I have been unable to achieve a complete repair.		No	No	No	No	No	No	No	No	Yes	Yes	Yes	No	Yes	Yes	No	No	Important to exclude background arthritis. Still an expensive option so we need more randomised trials of conservative v patch augmentation v superior capsule reconstruction for large and massive incompletely repairable cuff tears. Reserve reverse total shoulder replacement for older patients or arthritis + large cuff tear.	Yes
Consultant Shoulder Surgeon		University/ Teaching Hospital,Private Hospital		Substantial amount of both arthroscopic and open repairs	Yes, in the last 6 months	10	Graft Jacket	Good results and outcomes			No	No	No	No	No	No	No	No	No	No	Unsure	Yes	Yes	Yes	Yes	Unsure	I use it as a bridging graft when I cant close a defect age is not important	Maybe	Yes	support	Good topic. Long due RCT between partial repair and patch repair.
Consultant Shoulder Surgeon		District General Hospital		All/ predominantly arthroscopic rotator cuff repair	Yes, but not in the last 6 months	4	Arthrex, Graft Jacket	Available in Hospital	Does not work		No	No	No	No	No	No	No	No	Unsure	No	No	No	Unsure	No	No	No		No	No		I do not believe that patch augmentation works
Consultant Shoulder Surgeon		District General Hospital,Private Hospital		All/ predominantly arthroscopic rotator cuff repair	No						No	No	No	No	No	No	No	No	Unsure	Unsure	Unsure	No	Yes	Yes	No	No		No	No
Consultant Shoulder Surgeon		Private Hospital		All/ predominantly arthroscopic rotator cuff repair	Yes, in the last 6 months	20	Graft Jacket D-Cell	Graft Jacket - evidence based D-Cell - cheaper alternative			No	No	No	No	No	No	Unsure	Unsure	Yes	Unsure	Unsure	Unsure	Yes	Yes	Unsure	Unsure	Main practice is for revision surgery when initial repair has failed and patient symptomatic (pain and dysfunction). Using it as either a augment patch or bridge if tear is massive. If undertaken I do them open.	Yes			Important question worthing of trial
Consultant Shoulder Surgeon		University/ Teaching Hospital		Substantial amount of both arthroscopic and open repairs	Yes, but not in the last 6 months	2	Tournier	Augmentation with tissue matrix			No	No	No	No	No	No	No	No	Yes	Yes	Yes	No	Yes	Yes	Yes	No		Yes
Consultant Shoulder Surgeon		University/ Teaching Hospital		All/ predominantly arthroscopic rotator cuff repair	No						No	No	No	No	No	No	No	No	No	No	No	Yes	Yes	Yes	Yes	Yes		Maybe	No
Consultant Shoulder Surgeon		District General Hospital		All/ predominantly arthroscopic rotator cuff repair	No						No	No	No	No	No	No	No	No	No	No	No	No	No	No	No	No		No	No
Consultant Shoulder Surgeon		District General Hospital,Private Hospital		All/ predominantly arthroscopic rotator cuff repair	Yes, in the last 6 months	50	Synthetic	Non human or animal source, friendly for cell growth, relative easier to use			No	No	No	No	No	No	No	No	Unsure	Unsure	Unsure	Unsure	Yes	Yes	Yes	Yes	Depends on the ease of repair	Maybe	No		My concern regarding a study like this, that it all depends on the surgeon's arthroscopic skills and techniques which has great variability.
Consultant Shoulder Surgeon		District General Hospital		All/ predominantly arthroscopic rotator cuff repair	Yes, in the last 6 months	6	Wright Graft Jacket	Bridge gap in irreparabe repairs in young (<60)			No	No	No	No	No	No	Unsure	No	Unsure	Unsure	Yes	No	Yes	Yes	No	No	Reverse rather than repair of large and massive for those towards 80. Rehab expectations and demands limit offer of repair with patch in this age group. Tendon tissue quality may influence decision of use of graft in 70 year old with less than massive tear. Not sure if augmentation of large size repair in 50 or 60 year (or medium size in 70 year old) will help failure rate.	Yes			Use Wright Graft Jacket because of the available data, but other ones may be good too.
Consultant Shoulder Surgeon		District General Hospital,Private Hospital		All/ predominantly open rotator cuff repair	Yes, in the last 6 months	70	graft jacket	used as interposition graft in irreparable tears in patients too young or otherwise unfit for reverse total shoulder	graft jacket incorporates really well and the occasional arthroscopy a year or so after surgery shows it to be indistinguishable from normal cuff		No	No	No	No	No	No	Yes	Yes	Yes	Yes	Yes	Yes	Yes	Yes	Yes	Yes	if patient does not have cuff arthropathy and has reasonable movement then graft jacket is used if old ( 70 plus) with pseudoparalysis they are probably better candidates for reverse shoulder	Maybe	Yes	would only be prepared to use graft jacket as material for patch
Consultant Shoulder Surgeon		District General Hospital		Substantial amount of both arthroscopic and open repairs	Yes, in the last 6 months	2	graftjacket	one I am most familiar with. used in Leicester by someone who seems honest about results			No	No	No	No	No	Unsure	Yes	Unsure	Yes	Yes	Unsure	No	Unsure	Unsure	No	No		Maybe	Yes	would have to be easy and would need approval of trust/ccgs
Consultant Shoulder Surgeon		University/ Teaching Hospital		All/ predominantly open rotator cuff repair	No						No	No	No	No	Yes	Yes	Unsure	Unsure	Yes	Yes	Yes	Yes	Unsure	Unsure	Unsure	Unsure		Yes
Consultant Shoulder Surgeon		District General Hospital,Private Hospital		All/ predominantly arthroscopic rotator cuff repair	Yes, in the last 6 months	3	Leeds Kuff Patch	Flexible & versatile			No	No	No	No	Unsure	Unsure	Unsure	Unsure	Yes	Yes	Yes	Yes	No	No	No	No	Depends also on quality of cuff, and whether "massive " means irreparable	Yes
Consultant Shoulder Surgeon		District General Hospital		Substantial amount of both arthroscopic and open repairs	Yes, in the last 6 months	1	graftjacket	we had it in stock			No	No	No	No	No	No	No	No	No	No	Unsure	Unsure	Yes	Yes	Yes	No		Maybe	No
Consultant Shoulder Surgeon		District General Hospital,University/ Teaching Hospital,Private Hospital		All/ predominantly open rotator cuff repair	No						No	No	No	No	No	No	No	No	No	No	No	No	No	No	No	No	I do not use them	No	No
Consultant Shoulder Surgeon		University/ Teaching Hospital		All/ predominantly arthroscopic rotator cuff repair	Yes, in the last 6 months	10	Leeds Cuff Patch	On the shelf in Leeds, I've been involved in the research into this patch too, so am happy with its design and outcomes.	I believe synthetic patches have a better integration and do not produce the reactions xenografts can		No	No	No	No	No	Yes	Yes	No	No	No	Yes	Yes	Yes	Yes	No	No	In patients >70 with massive cuff tears, assessment of cuff tear arthropathy would be required, and I would have a low threshold for reverse arthroplasty in these cases. Also need to bear in mind tissue quality, evidence of fatty atrophy, and intra-operative mobility of the tendon	Yes			There was a similar BESS survey that was performed 2013 to this current survey. The results may be of interest to the group conducting this survey, as it covers very similar ground. A preliminary trial on cuff patches has also been performed at Leeds already, with 2 year outcomes. We would be delighted to help with any RCT, but may have another trial running in the future
Consultant Shoulder Surgeon		District General Hospital,Private Hospital		All/ predominantly open rotator cuff repair	Yes, but not in the last 6 months	20	Graftjacket neocollagen max force	Human collagen Good tensile and strength characteristic	Useful as an augment in massive RC tears but not as interposition		No	No	No	No	Yes	Unsure	No	No	Yes	Unsure	No	No	Yes	Yes	No	No	Under 65 Certain medium and most large and massive tears	Maybe	No
Consultant Shoulder Surgeon		University/ Teaching Hospital		Substantial amount of both arthroscopic and open repairs	Yes, in the last 6 months	6	permacol graft jacket	decellularised ECM grafts appear to perform well but the literature is not strong I feel some of my patients might benefit			Unsure	Unsure	Unsure	Unsure	Unsure	Unsure	Unsure	Unsure	Yes	Yes	Yes	Yes	Yes	Yes	Yes	Yes		Yes
Consultant Shoulder Surgeon		University/ Teaching Hospital,Private Hospital		All/ predominantly open rotator cuff repair	Yes, in the last 6 months	2	1. Demineralised bone matrix 2. Polyurethane mesh ('Artelon')	1. To promote regeneration of the enthesis in a revision RC repair 2. To augment and reinforce the external surface of the thinning RC in an anatomical TSR in a younger patient			No	No	No	No	Yes	Unsure	No	No	Unsure	Unsure	No	No	No	No	No	No		Maybe	Yes	A method of accurately defining the size and age of the tear (for assessment of biological competence); Biopsy of the tear edges at primary and subsequent procedures to evaluate the cellular response to the patch material later; A better definition than 'small, medium, large, and massive'. Referrals for secondary care nearly always refer to 'massive' tears: most are only of the supraspinatus port…
Consultant Shoulder Surgeon		Private Hospital		Substantial amount of both arthroscopic and open repairs	Yes, in the last 6 months	200	Leeds Kuff patch	It's the strongest, has excellent tissue in growth and has produced fantastic clinical results	I tried skin, other synthetics, xenografts produce poor outcomes, the Leeds Kuff patch is by far and away the easiest to use		No	No	Yes	Yes	Yes	Yes	Yes	Yes	Yes	Yes	Yes	Yes	Yes	Yes	Yes	Yes	I always patch revisions, tears repaired under tension those with muscle wasting and poor quality tendon	Yes			You need to define which group you are going to patch, large tears with defects, moderate tears with risk factors or all large, moderate or revisions They are not the same
Consultant Shoulder Surgeon		University/ Teaching Hospital,Private Hospital		All/ predominantly arthroscopic rotator cuff repair	No						No	No	No	No	No	No	No	No	Unsure	Unsure	Unsure	Unsure	Unsure	Unsure	Unsure	Unsure		Maybe	No		There is moot enough evidence to suggest that patches are useful.It would be interesting to design a good CT to shade some light into the topic
Consultant Shoulder Surgeon		University/ Teaching Hospital,Private Hospital		All/ predominantly arthroscopic rotator cuff repair	Yes, in the last 6 months	7	GraftJacket	3x augmentation after previous failed arthroscopic/open cuff repairs by A.N.Other surgeons. 4x interposition for irreparable cuff tears that have failed to improve following SAD/tenotomy procedures			No	No	No	No	No	No	No	Unsure	Unsure	Unsure	Unsure	Unsure	Unsure	Yes	Yes	No	I would only consider patch augmentation for revision cuff repair	Yes			There has to be a distinction between the use of patches to augment a cuff repair or to be used as an interposition graft to bridge the gap between the tendon and tuberosity.
Consultant Shoulder Surgeon		District General Hospital,Private Hospital		All/ predominantly open rotator cuff repair	Yes, in the last 6 months	20	Graft Jacket	Proven clinical results	Easy to use and suture to the soft tissues		No	No	No	No	No	No	Yes	Yes	Yes	Yes	Yes	Yes	Yes	Yes	Yes	Yes	Any large or massive tear, where the muscle quality is suspect (MRI finding and/or macroscopic assessment) or there is a gap left following repair.	Yes			It would be important to look at the how we select our patients. My concern is how much upward migration of the humeral head are we prepared to accept, which may be contribute to failure of the repair.
Consultant Shoulder Surgeon		District General Hospital		All/ predominantly arthroscopic rotator cuff repair	No						No	No	No	No	No	No	No	No	Yes	Yes	Unsure	Unsure	Yes	Yes	Unsure	Unsure		No	No
Consultant Shoulder Surgeon		District General Hospital		All/ predominantly arthroscopic rotator cuff repair	No						Unsure	Unsure	No	No	Unsure	Unsure	Unsure	No	Unsure	Unsure	No	No	Unsure	Unsure	No	No		No	No
Consultant Shoulder Surgeon		University/ Teaching Hospital,Private Hospital		All/ predominantly arthroscopic rotator cuff repair	Yes, in the last 6 months	1	DX matrix by arthrex	Massive re-tear cuff tear. Graft used in revision surgery			No	No	No	No	No	No	No	No	Unsure	Unsure	Unsure	Unsure	Unsure	Unsure	Unsure	Unsure	I assess the cuff during the surgery and decided but in general I do not use graft for primary procedures, only in revisions of large or massive cuffs	Maybe	Yes	I will need to see the details re recruiting and randomising patients as I have to make sure it would be something I can offer
Consultant Shoulder Surgeon		University/ Teaching Hospital		All/ predominantly arthroscopic rotator cuff repair	No						No	No	No	No	No	No	No	No	Yes	Yes	No	No	Yes	Yes	No	No		No	Yes	If I was already using the treatment in the management of my patients.
Consultant Shoulder Surgeon		District General Hospital		All/ predominantly open rotator cuff repair	No						No	No	No	No	No	No	No	No	No	No	No	No	No	No	No	No		No	No
Consultant Shoulder Surgeon		District General Hospital		All/ predominantly arthroscopic rotator cuff repair	Yes, but not in the last 6 months	3	Wright medical (graft jacket) and Zimmer	Graft jacket was what I was trained with. Zimmer was significantly cheaper.			No	No	No	No	No	No	No	No	Unsure	Unsure	Unsure	Unsure	Yes	Yes	No	No	If patients are in their 70's/80's with a massive tear and loss of function, in my hands they do better with a reverse replacement.	Maybe	No
Consultant Shoulder Surgeon		District General Hospital,University/ Teaching Hospital		All/ predominantly arthroscopic rotator cuff repair	Yes, in the last 6 months	4	Restore, Conexa,etc.	from literature evidence and in particular specific indications where patient has a failed arthroscopic R-Cuff repair, continues to be symptomatic with pseudo-paralysis despite Deltoid rehab, and does not want to proceed to RTSA.	Experience with Restore graft n=25 was presented in 2012 BESS and is being published.		No	No	No	No	No	Unsure	Unsure	Unsure	Unsure	Unsure	Yes	Yes	Unsure	Yes	Yes	Yes	I would use patch augmented R-Cuff repair in revision surgery after a primary failed R-Cuff repair. I would consider this particular ' symptomatic' group of patients as important to be considered in the indications for patch augmented R-Cuff repair.	Yes			1. I usually use MRI & US to confirm integrity of R-Cuff repair at 3- 6 months from date of surgery, in addition to various validated scores to confirm outcome. 2. Allergy and graft /patch rejection of the organic patch is common and this needs to be countered. 3. Risk of post-op Infection rates increase and hence I have a routine policy to cover my patch procedures with 7-10 days of oral antibio…
Consultant Shoulder Surgeon		University/ Teaching Hospital		All/ predominantly open rotator cuff repair	No						No	No	Yes	Yes	No	No	Yes	No	No	Yes	Yes	No	Yes	Yes	No	No	I am not convinced that repairing even with augmentation is valuable in the 80 year olds, hence the noes above, however if someone indicated they could be repaired successfully I would think a patch might be indicated.	Yes			agreed important to define the age and size of tear, are you going to include traumatic or degenerate tears or both?
Consultant Shoulder Surgeon		Private Hospital		Substantial amount of both arthroscopic and open repairs	Yes, but not in the last 6 months	20	PORCINE GRAFT VYPRO MESH	AUGMENTATION			No	No	No	No	No	No	No	No	Yes	Yes	Yes	Yes	Unsure	Unsure	No	No		Maybe	No
Consultant Shoulder Surgeon		University/ Teaching Hospital		All/ predominantly arthroscopic rotator cuff repair	Yes, in the last 6 months	4	Kuff patch	Younger patient with tenuous repair			No	No	No	No	Unsure	No	No	No	Unsure	Unsure	Unsure	No	Yes	Unsure	No	No		No	No
Consultant Shoulder Surgeon		District General Hospital		All/ predominantly arthroscopic rotator cuff repair	Yes, but not in the last 6 months	1	Wright Medical Graft Jacket	My colleague was using them so they were on the shelf			No	No	No	No	Unsure	Unsure	Unsure	No	Yes	Yes	Yes	No	No	No	No	No		Yes
Consultant Shoulder Surgeon		Private Hospital		Substantial amount of both arthroscopic and open repairs	No						No	No	No	No	No	No	No	No	No	No	Unsure	Unsure	Unsure	Unsure	Unsure	Unsure		No	No
Consultant Shoulder Surgeon		University/ Teaching Hospital,Private Hospital		All/ predominantly arthroscopic rotator cuff repair	Yes, in the last 6 months	1	Arthroflex	SCR			No	No	No	No	No	No	No	No	Yes	Yes	Yes	Yes	Yes	Yes	Yes	Yes		Yes
Consultant Shoulder Surgeon		District General Hospital		Substantial amount of both arthroscopic and open repairs	Yes, in the last 6 months	36	Graftjacket	Really compAtible Really strong Good published outcomes	I use it for bridging repair		No	No	No	No	No	No	No	No	Yes	Yes	Yes	Yes	Yes	Yes	Yes	Unsure	It works well in massive tears in 70 year olds A good alternative to reverse TSR	Maybe	Yes	Comparing reverse TSR with patch repair fir massive tears Comparing patch repair in bridging mode with I space ballloon	Make sure the repair is defined as bridging a gap versus augmentation of a repair very carefully
Consultant Shoulder Surgeon		District General Hospital		All/ predominantly arthroscopic rotator cuff repair	No						No	No	No	No	No	No	No	No	Yes	No	No	No	Yes	No	No	No		Yes
Consultant Shoulder Surgeon		District General Hospital,Private Hospital		Substantial amount of both arthroscopic and open repairs	No						Unsure	Unsure	Unsure	Unsure	Unsure	Unsure	Unsure	Unsure	Unsure	Unsure	Unsure	Unsure	Unsure	Unsure	Unsure	Unsure	Potentially, patch augmentation may be of benefit to all or none of these and I'd like to see work to define which group is most appropriate	Yes
Consultant Shoulder Surgeon		University/ Teaching Hospital		Substantial amount of both arthroscopic and open repairs	Yes, in the last 6 months	10	Arthroflex and Graft Jacket	Evidence and peer based recommendation			No	No	No	No	No	No	No	No	Yes	Yes	Yes	No	Yes	Yes	Yes	No	I use human dermal allograft mostly as a tendon replacement for massive irreparable tears without arthritis.	Yes
Consultant Shoulder Surgeon		University/ Teaching Hospital,Private Hospital		All/ predominantly arthroscopic rotator cuff repair	Yes, in the last 6 months	1	Porcine collagen derived allograft patch (Arthrex)	I had it in case I needed to do a SCR. Because I managed to repair the cuff I decided to augment this in a mini open way.			No	No	No	No	Unsure	Unsure	Unsure	Unsure	Yes	Yes	Yes	Yes	Yes	Yes	Yes	Yes	I don't have free access to these patches so i will rely on them when doing a revision repair.	Yes			I am really unaware of any benefit from augmentation of patches for primary repair. this would be really interesting to see if we can improve retire rates for large or older tears.
Consultant Shoulder Surgeon		University/ Teaching Hospital		All/ predominantly arthroscopic rotator cuff repair	Yes, in the last 6 months	2	Graft jacket	Human skin, good handling, previous used porcine graft	Only in revision cases		Yes	Yes	Yes	Yes	Yes	Yes	Yes	Yes	Yes	Yes	Yes	Yes	Yes	Yes	Yes	Yes	Only in revision surgery , never in primary situation	Maybe	Yes	To include revision surgery after failed arthroscopic surgery
Consultant Shoulder Surgeon		District General Hospital		All/ predominantly arthroscopic rotator cuff repair	No						No	No	No	No	No	No	No	No	Yes	Yes	No	No	Yes	Yes	No	No		Maybe	Yes	Training and support with the use of the patches
Consultant Shoulder Surgeon		University/ Teaching Hospital		All/ predominantly arthroscopic rotator cuff repair	No						No	No	No	No	No	No	No	No	No	No	No	No	No	No	No	No		No	No
Consultant Shoulder Surgeon		District General Hospital		All/ predominantly open rotator cuff repair	No						No	No	No	No	No	No	No	No	No	No	No	No	No	No	No	No	SHOULD NEVER BE USED IN ANY PATIENT	No	No
Consultant Shoulder Surgeon		District General Hospital,Private Hospital		All/ predominantly arthroscopic rotator cuff repair	Yes, but not in the last 6 months	2	Graft Jacket	Irreparable massive cuff tear	Both performed as open procedures		No	No	No	No	No	No	No	No	No	No	No	No	Yes	Yes	Unsure	No	Also for failed cuff repair in pts b/w 50-60 yrs if not considering tendon transfers	Yes
Consultant Shoulder Surgeon		District General Hospital,Private Hospital		All/ predominantly arthroscopic rotator cuff repair	Yes, in the last 6 months	18	graft jacket	not fully repairable tear			No	No	No	No	No	No	No	No	Yes	Yes	Yes	No	Yes	Yes	No	No		Yes
Consultant Shoulder Surgeon		University/ Teaching Hospital		All/ predominantly arthroscopic rotator cuff repair	Yes, in the last 6 months	3	Graft jacket	Failed previous repairs approximately 10 years before. Patients aged around 65 with symptomatic recurrent large tears. Unable to achieve complete closure with revision surgery.			No	No	No	No	No	No	No	No	No	No	Unsure	No	Yes	Yes	Yes	No	Revision repair of large or massive tears.	Yes
Consultant Shoulder Surgeon		University/ Teaching Hospital		All/ predominantly open rotator cuff repair	No						No	No	No	No	Unsure	Unsure	Unsure	Unsure	Unsure	Unsure	Unsure	Unsure	Unsure	Unsure	Unsure	Unsure		Yes
Consultant Shoulder Surgeon		University/ Teaching Hospital		All/ predominantly open rotator cuff repair	No						No	No	No	No	No	No	No	No	Unsure	Unsure	No	No	Unsure	Unsure	No	No		Yes
Consultant Shoulder Surgeon		District General Hospital		All/ predominantly arthroscopic rotator cuff repair	Yes, in the last 6 months	5	Graft Jacket	On shelf - use them for patches and also for interposition grafts			No	No	Unsure	Unsure	No	Unsure	Unsure	Unsure	Unsure	Yes	Yes	Unsure	Unsure	Yes	Yes	Unsure	Physiological age and quality of tissue and smoking are important rather than just pure age and size of tears	Yes
Consultant Shoulder Surgeon		University/ Teaching Hospital		All/ predominantly arthroscopic rotator cuff repair	No						Yes	Yes	Unsure	Unsure	Unsure	Unsure	Unsure	Unsure	Unsure	Unsure	Unsure	Unsure	Unsure	Unsure	Unsure	Unsure		Maybe	No
Consultant Shoulder Surgeon		District General Hospital,University/ Teaching Hospital		All/ predominantly arthroscopic rotator cuff repair	No						No	No	No	No	No	No	No	No	Yes	Yes	No	No	Yes	Yes	No	No		Yes
Consultant Shoulder Surgeon		District General Hospital		All/ predominantly arthroscopic rotator cuff repair	Yes, but not in the last 6 months	6	graftjacket	reinforce cuff repair			No	No	No	No	No	No	No	No	Yes	Yes	No	No	Yes	Yes	No	No		Maybe	Yes	compared with balloon interposition as an augment to repair
Consultant Shoulder Surgeon		District General Hospital		Substantial amount of both arthroscopic and open repairs	Yes, but not in the last 6 months	4	Graftjacket	only one I had any exposure or experience of, as a trainee.			No	No	No	No	No	No	Unsure	Unsure	No	No	Yes	Yes	Unsure	Unsure	Unsure	Unsure	Unsure of use in massive tears, because it would be bridging rather than augmentation.	No	No
Consultant Shoulder Surgeon		University/ Teaching Hospital		All/ predominantly arthroscopic rotator cuff repair	No						No	No	No	No	No	No	No	No	No	No	No	No	No	No	No	No		Yes
Consultant Shoulder Surgeon		District General Hospital		All/ predominantly arthroscopic rotator cuff repair	Yes, in the last 6 months	3	graft jacket	young irepprable cuff			No	No	No	No	No	No	No	No	Yes	Yes	No	No	Yes	Yes	No	No		Yes
Consultant Shoulder Surgeon		District General Hospital		All/ predominantly arthroscopic rotator cuff repair	No						Unsure	Unsure	Unsure	Unsure	Unsure	Unsure	Unsure	Unsure	Unsure	Unsure	Unsure	Unsure	Unsure	Unsure	Unsure	Unsure		No	No
Consultant Shoulder Surgeon		University/ Teaching Hospital		All/ predominantly arthroscopic rotator cuff repair	No						No	No	No	No	No	No	No	No	No	No	No	No	Yes	Yes	Unsure	No		Maybe	No
Consultant Shoulder Surgeon		District General Hospital		All/ predominantly arthroscopic rotator cuff repair	Yes, but not in the last 6 months	2	Graft Jacket	Published research			No	No	No	No	No	No	No	No	No	No	No	No	Yes	Yes	No	No		Yes
Consultant Shoulder Surgeon		University/ Teaching Hospital,Private Hospital		All/ predominantly arthroscopic rotator cuff repair	Yes, in the last 6 months	4	graft jacket	evidence base			No	No	No	No	No	No	No	No	Unsure	Unsure	Unsure	No	Yes	Yes	Yes	No	I typically use if I cannot repair sufficently with standard techniques in patients who have a good passive range of motion and no arthritis	Maybe	No
Consultant Shoulder Surgeon		District General Hospital		All/ predominantly arthroscopic rotator cuff repair	Yes, but not in the last 6 months	1	Graft Jacket	Revision surgery	Human dermal graft		No	No	No	No	No	No	No	No	No	No	No	No	Yes	Yes	No	No	I use it for revision surgery.	Yes
Consultant Shoulder Surgeon		District General Hospital		All/ predominantly arthroscopic rotator cuff repair	Yes, but not in the last 6 months	1	graft jacket	on the shelf			Yes	Yes	No	No	Yes	Yes	No	No	Yes	Yes	Yes	Yes	Yes	Yes	Yes	Yes		No	No
Consultant Shoulder Surgeon		District General Hospital		All/ predominantly arthroscopic rotator cuff repair	No						No	No	No	No	No	No	No	No	No	Yes	Yes	Yes	Yes	Yes	Yes	Yes		Yes
Consultant Shoulder Surgeon		District General Hospital		All/ predominantly arthroscopic rotator cuff repair	No						No	No	No	No	No	No	No	No	No	No	No	No	No	No	No	No		No	No
Consultant Shoulder Surgeon		District General Hospital		All/ predominantly arthroscopic rotator cuff repair	Yes, in the last 6 months	8	D cell dermis / and graft jacket	D cell is cheap Believe in a biological scaffold	Easily available on our trusts shelves		No	No	No	No	No	No	No	No	No	No	No	Yes	Yes	Yes	Yes	Yes	I only consider a patch augment when I know that my repair is not watertight in a poor quality tendon	Yes
Consultant Shoulder Surgeon		University/ Teaching Hospital		All/ predominantly arthroscopic rotator cuff repair	No						No	No	No	No	No	No	No	No	No	No	No	No	No	No	No	No		No	No		Don't believe in patches - if you can't repair the cuff you can't repair it.
Consultant Shoulder Surgeon		District General Hospital		All/ predominantly arthroscopic rotator cuff repair	No						No	No	No	No	No	No	No	No	Unsure	Unsure	No	No	Unsure	Unsure	No	No	I have never used patches	Maybe	Yes	More information
Consultant Shoulder Surgeon		District General Hospital		All/ predominantly arthroscopic rotator cuff repair	Yes, but not in the last 6 months	5	graft jacket	leicester paper
